# Supplementary material for: Potentiation of Penicillin G and Selected β-Lactams with Quercetin Against Multidrug-Resistant Bacteria: Mechanistic Insights, Antibacterial Phytochemicals, and Toxicity Evaluation
Source: Int J Mol Sci. 2026 Jun 27;27(13):5825. doi: 10.3390/ijms27135825 (PMC13361247; doi:10.3390/ijms27135825)
Supplement: Supplementary file 1 [file ijms-27-05825-s001.zip]

Archive with 1 entries (1 files):
- ijms-4377917-supplementary.pdf
